# Supplementary material for: Tracking momentary fluctuations in human attention with a cognitive brain-machine interface
Source: Commun Biol. 2022 Dec 8;5:1346. doi: 10.1038/s42003-022-04231-w (PMC9732358; doi:10.1038/s42003-022-04231-w)
Supplement: Supplementary file 4 — Supplementary Data 1 [file 42003_2022_4231_MOESM4_ESM.xlsx]

## Sheet: Fig 2a
Sub #	Left or Right SSVEP	Phi-Cued	Phi-Uncued
A1	Left	0.265088	0.234834
A2	Left	0.623526	0.54115
A3	Left	0.408321	0.298792
A4	Left	NaN	NaN
A5	Left	0.358424	0.353646
A6	Left	0.509736	0.418706
A7	Left	0.613444	0.547523
A8	Left	0.572937	0.421213
A9	Left	0.378439	0.421142
A10	Left	0.511152	0.503634
A11	Left	0.58728	0.531097
A12	Left	0.479439	0.409987
A13	Left	0.515964	0.582101
A14	Left	0.529388	0.522416
A15	Left	0.302759	0.360812
A1	Right	0.414773	0.431751
A2	Right	NaN	NaN
A3	Right	NaN	NaN
A4	Right	0.436718	0.417389
A5	Right	NaN	NaN
A6	Right	0.45386	0.411656
A7	Right	0.450095	0.498959
A8	Right	0.60866	0.493845
A9	Right	0.463142	0.42778
A10	Right	0.470086	0.4714
A11	Right	0.528025	0.476266
A12	Right	0.475161	0.442371
A13	Right	0.48104	0.421418
A14	Right	0.50244	0.38937
A15	Right	0.385648	0.383767

## Sheet: Fig 2bi
Target triggered dPrime
Sub #	Left or Right SSVEP	dPrime SSVEP High-Phi	dPrime SSVEP Low-Phi
A1	Left	2.46606	0.680044
A2	Left	3.16797	1.0268
A3	Left	1.34898	2.03066
A4	Left	NaN	NaN
A5	Left	2.10779	1.92393
A6	Left	0.905824	1.19889
A7	Left	4.6527	3.9462
A8	Left	2.34271	3.00084
A9	Left	0.925273	0.717847
A10	Left	1.88288	0
A11	Left	3.39392	2.14634
A12	Left	1.11371	1.60339
A13	Left	1.61756	1.20103
A14	Left	2.57643	1.78479
A15	Left	1.06757	2.42999
A1	Right	3.11799	1.89513
A2	Right	NaN	NaN
A3	Right	NaN	NaN
A4	Right	3.86047	0.97925
A5	Right	NaN	NaN
A6	Right	2.6751	0.919504
A7	Right	3.89107	1.32654
A8	Right	1.38279	2.38486
A9	Right	1.7337	2.08615
A10	Right	2.86774	2.53752
A11	Right	1.39815	2.00967
A12	Right	2.16239	1.07823
A13	Right	3.23481	1.52942
A14	Right	0.745961	1.85811
A15	Right	1.81372	1.87016

## Sheet: Fig 2bii
Target triggered criterion
Sub #	Left or Right SSVEP	criterion SSVEP High-Phi	criterion SSVEP Low-Phi
A1	Left	1.09332	0.770749
A2	Left	-0.742363	-0.0109991
A3	Left	0	-0.410746
A4	Left	NaN	NaN
A5	Left	0.166747	0.134837
A6	Left	-0.338727	0.0750446
A7	Left	4.44089e-16	0.353246
A8	Left	-0.329732	-0.825929
A9	Left	0.378985	0.432715
A10	Left	0.592682	-0.157311
A11	Left	-0.629389	-1.25318
A12	Left	0.179462	0.127205
A13	Left	0.378052	0.121008
A14	Left	-0.137864	0.127683
A15	Left	-0.533785	0.286093
A1	Right	0.767355	0.273075
A2	Right	NaN	NaN
A3	Right	NaN	NaN
A4	Right	-0.396114	-0.0588975
A5	Right	NaN	NaN
A6	Right	0.988796	-0.0290246
A7	Right	-0.380811	0.523561
A8	Right	0.901824	0.40079
A9	Right	-0.243923	0.238478
A10	Right	0.892476	-0.232326
A11	Right	0.268347	0.330344
A12	Right	0.34488	0.0503397
A13	Right	-0.708945	0
A14	Right	-0.192968	-0.635673
A15	Right	-0.476133	-0.599041

## Sheet: Fig 2biii
Target triggered RT
Sub #	Left or Right SSVEP	RT SSVEP High-Phi	RT SSVEP Low-Phi
A1	Left	0.81775	0.815632
A2	Left	0.703238	0.638
A3	Left	0.690583	0.7573
A4	Left	NaN	NaN
A5	Left	0.35044	0.424156
A6	Left	0.558824	0.600125
A7	Left	0.427486	0.450029
A8	Left	0.371923	0.356148
A9	Left	0.801188	0.775421
A10	Left	0.565455	0.531625
A11	Left	0.506292	0.545917
A12	Left	0.624381	0.643379
A13	Left	0.52436	0.528038
A14	Left	0.405154	0.37984
A15	Left	0.658	0.787107
A1	Right	0.751636	0.646214
A2	Right	NaN	NaN
A3	Right	NaN	NaN
A4	Right	0.455464	0.529241
A5	Right	NaN	NaN
A6	Right	0.5006	0.45619
A7	Right	0.455167	0.4352
A8	Right	0.374227	0.422857
A9	Right	0.675167	0.752485
A10	Right	0.427778	0.438419
A11	Right	0.663111	0.681182
A12	Right	0.741045	0.721792
A13	Right	0.534	0.567143
A14	Right	0.547722	0.52425
A15	Right	0.619647	0.647667

## Sheet: Fig 2ci
Distractor triggered dPrime
Sub #	Left or Right SSVEP	dPrime SSVEP High-Phi	dPrime SSVEP Low-Phi
A1	Left	NaN	NaN
A2	Left	NaN	NaN
A3	Left	NaN	NaN
A4	Left	NaN	NaN
A5	Left	NaN	NaN
A6	Left	0.701144	0.348756
A7	Left	1.39815	1.39601
A8	Left	0.562793	1.53337
A9	Left	0.421143	0.405714
A10	Left	0.966848	1.67879
A11	Left	2.37099	2.21216
A12	Left	-0.030416	0.923839
A13	Left	1.28747	1.61246
A14	Left	2.08765	2.58728
A15	Left	3.66153	1.81372
A1	Right	NaN	NaN
A2	Right	NaN	NaN
A3	Right	NaN	NaN
A4	Right	NaN	NaN
A5	Right	NaN	NaN
A6	Right	3.29377	1.4531
A7	Right	1.13231	1.78909
A8	Right	1.01064	0.751587
A9	Right	1.20773	0.482297
A10	Right	2.49365	2.39413
A11	Right	1.93484	1.60019
A12	Right	0.762636	1.40757
A13	Right	0.649601	0.897498
A14	Right	2.14634	0.927342
A15	Right	1.53928	0.860034

## Sheet: Fig 2cii
Distractor triggered criterion
Sub #	Left or Right SSVEP	criterion SSVEP High-Phi	criterion SSVEP Low-Phi
A1	Left	NaN	NaN
A2	Left	NaN	NaN
A3	Left	NaN	NaN
A4	Left	NaN	NaN
A5	Left	NaN	NaN
A6	Left	-0.254013	-0.174378
A7	Left	-0.268347	0.0235163
A8	Left	-0.647503	0.200736
A9	Left	0.463918	0.276648
A10	Left	0.106032	0.047754
A11	Left	-0.0351455	-1.22027
A12	Left	-0.19522	1.00331
A13	Left	0.0777867	-0.0699135
A14	Left	0.0237471	0.326217
A15	Left	-0.495585	-0.476133
A1	Right	NaN	NaN
A2	Right	NaN	NaN
A3	Right	NaN	NaN
A4	Right	NaN	NaN
A5	Right	NaN	NaN
A6	Right	0.679463	0.160599
A7	Right	-0.620675	-0.173024
A8	Right	0.64503	1.05028
A9	Right	0.237757	0.3248
A10	Right	0.179253	-0.268167
A11	Right	0	0.481456
A12	Right	0.241608	0.137836
A13	Right	-0.241149	0.225741
A14	Right	-1.25318	-0.686679
A15	Right	-0.451	0.111378

## Sheet: Fig 2ciii
Distractor triggered RT
Sub #	Left or Right SSVEP	RT SSVEP High-Phi	RT SSVEP Low-Phi
A1	Left	NaN	NaN
A2	Left	NaN	NaN
A3	Left	NaN	NaN
A4	Left	NaN	NaN
A5	Left	NaN	NaN
A6	Left	0.602333	0.530308
A7	Left	0.48225	0.57196
A8	Left	0.410316	0.41416
A9	Left	0.7286	0.804619
A10	Left	0.467208	0.461125
A11	Left	0.549667	0.603591
A12	Left	0.686	0.694111
A13	Left	0.517435	0.628333
A14	Left	0.401348	0.437697
A15	Left	0.869231	0.801087
A1	Right	NaN	NaN
A2	Right	NaN	NaN
A3	Right	NaN	NaN
A4	Right	NaN	NaN
A5	Right	NaN	NaN
A6	Right	0.5513	0.495217
A7	Right	0.634654	0.56248
A8	Right	0.479955	0.419
A9	Right	0.581588	0.651545
A10	Right	0.375833	0.391889
A11	Right	0.7033	0.724143
A12	Right	0.642762	0.667323
A13	Right	0.548056	0.531136
A14	Right	0.482	0.567
A15	Right	0.639769	0.665545

## Sheet: Fig 3bi
Target SSVEP High-Phi
Sub #	Left or Right SSVEP	dPrime Moderate delta phi	dPrime Extreme +ve delta phi
A1	Left	0.430727	2.28343
A12	Left	1.39815	0.884588
A13	Left	2.3007	1.04063
A14	Left	1.64191	5.95944
A15	Left	-1.65559	3.00828
A1	Right	3.82476	3.95819
A12	Right	2.03499	3.50166
A13	Right	3.77734	3.84621
A14	Right	2.55449	3.06119
A15	Right	0.636843	3.72041

## Sheet: Fig 3bii
Target SSVEP Low-Phi
Sub #	Left or Right SSVEP	dPrime Extreme -ve delta phi	dPrime Moderate delta phi
A1	Left	-0.210428	2.27708
A12	Left	2.4319	0.914705
A13	Left	1.51611	0.90442
A14	Left	1.68324	3.65763
A15	Left	3.69821	2.28821
A1	Right	3.54498	3.00828
A12	Right	1.4392	0.704413
A13	Right	1.19544	1.98535
A14	Right	3.20373	1.65137
A15	Right	1.06757	3.78843

## Sheet: Fig 3biii
Distractor SSVEP High-Phi
Sub #	Left or Right SSVEP	dPrime Extreme -ve delta phi	dPrime Moderate delta phi
A1	Left	NaN	NaN
A12	Left	0.421143	-0.61074
A13	Left	1.74206	0.777748
A14	Left	2.03499	1.99197
A15	Left	5.45635	3.2975
A1	Right	NaN	NaN
A12	Right	0.35585	0.955128
A13	Right	-0.150089	0.779483
A14	Right	0.446166	2.93572
A15	Right	3.30952	1.34898

[truncated: 8 more sheets: Fig 3biv, Fig 4ei, Fig 4eii, Fig 4eiii, Fig 5c, Fig 5d, Fig 5f, Fig 5g]
